# Supplementary material for: LncRNA SLCO4A1-AS1 suppresses lung cancer progression by sequestering the TOX4-NTSR1 signaling axis
Source: J Biomed Sci. 2023 Sep 19;30:80. doi: 10.1186/s12929-023-00973-9 (PMC10507979; doi:10.1186/s12929-023-00973-9)
Supplement: Supplementary file 3 — Additional file 3: Table S3. LncRNAs showing differential expression in PC9/gef versus PC9 lung cancer cells. [file 12929_2023_973_MOESM3_ESM.xlsx]

## Sheet: Table S3
Table S3. LncRNAs showing differential expression in PC9/gef versus PC9 lung cancer cells
	PROBE ID	LNCipedia ID	Fold change [PC9/gef]/ [PC9]
Down-regulation in PC9/gef
1	1559827_at	LINC00960	0.0730888
2	1557060_at	OVAAL	0.222124
3	239370_at	LINC01133	0.247228
4	232684_at	ZNF503-AS1	0.29744
5	1557389_at	SH3PXD2A-AS1	0.306885
6	1554097_a_at	MIR31HG	0.376202
7	240100_at	LINC02036	0.384205
8	214858_at	lnc-ANKMY1-2	0.390235
9	232259_s_at	ZBTB11-AS1	0.409959
10	1554332_a_at	SLCO4A1-AS1	0.426244
11	1559826_a_at	LINC00960	0.453135
12	228425_at	PAX8-AS1	0.477971
13	243924_at	LINC00665	0.491562
14	227437_at	NRAV	0.525412
15	238953_at	SP2-AS1	0.526107
16	227919_at	UCA1	0.540199
17	232832_at	lnc-IGFL1-1	0.585313
18	242528_at	HOXA-AS2	0.615018
19	227332_at	PXN-AS1	0.842063
20	229385_s_at	lnc-TINCR-1	0.964566
Up-regulation in PC9/gef
21	1555890_at	OR2A1-AS1	0.998197
22	231260_at	ZNF582-AS1	0.999098
23	1562638_at	lnc-MRPL3-2	1.00023
24	1553413_at	LCAL1	1.00068
25	229437_at	MIR155HG	1.02544
26	239882_at	lnc-SGK1-3	1.08397
27	239242_at	SLC25A5-AS1	1.08673
28	1555865_at	TOLLIP-AS1	1.11357
29	227383_at	lnc-PPIAL4C-4	1.11971
30	227062_at	NEAT1	1.20932
31	1555942_a_at	MIR205HG	1.22903
32	227074_at	CCDC18-AS1	1.30883
33	229157_at	PRKAG2-AS1	1.32397
34	238369_s_at	LINC01607	1.37345
35	241972_at	ZNF674-AS1	1.38781
36	1559535_s_at	lnc-SQSTM1-3	1.39698
37	230776_at	lnc-ZACN-64	1.51844
38	228930_at	SNHG21	1.52917
39	205510_s_at	GABPB1-IT1	1.58633
40	236433_at	lnc-SLC16A11-7	1.61843
41	1558195_at	LINC00592	1.62733
42	1568609_s_at	lnc-PPIAL4C-4	1.63198
43	244411_at	MINCR	1.63914
44	229013_at	lnc-ZNF280D-3	1.65548
45	1557118_a_at	INTS6-AS1	1.66296
46	1564220_a_at	LINC01234	1.69401
47	1558308_at	LINC00942	1.70807
48	235443_at	CKMT2-AS1	1.75543
49	224443_at	LINC00467	1.75835
50	238058_at	PRR34-AS1	1.75934
51	236451_at	LINC01806	1.81308
52	229338_at	lnc-PAQR9-2	1.83486
53	235010_at	ZBED5-AS1	1.83645
54	220352_x_at	lnc-PDPK1-3	1.89086
55	226755_at	MIR205HG	1.91282
56	214717_at	LINC01963	1.92289
57	229318_at	NUTM2B-AS1	1.9466
58	228664_at	TRIM52-AS1	1.97411
59	238039_at	SCAMP1-AS1	2.0278
60	236598_at	LINC01806	2.06472
61	224444_s_at	LINC00467	2.07805
62	228564_at	LINC01116	2.0937
63	1556821_x_at	DLEU2	2.09919
64	237027_at	LSAMP-AS1	2.10699
65	226793_at	LINC00294	2.19207
66	1561402_at	LINC00880	2.2515
67	235274_at	GABPB1-AS1	2.25509
68	230780_at	LINC00886	2.33692
69	224559_at	MALAT1	2.35075
70	227061_at	lnc-CCDC80-5	2.35088
71	242313_at	lnc-TMEM178A-1	2.4185
72	237154_at	lnc-LAMB3-1	2.49247
73	242835_s_at	lnc-TMEM178A-1	2.59974
74	221944_at	lnc-PDPK1-3	2.64453
75	1559433_at	APCDD1L-DT	2.6522
76	230737_s_at	lnc-LYZL1-15	2.81298
77	229699_at	LINC02035	2.90862
78	242005_at	LINC00973	4.73022
79	206082_at	HCP5	5.80322
