# Supplementary material for: LncRNA SLCO4A1-AS1 suppresses lung cancer progression by sequestering the TOX4-NTSR1 signaling axis
Source: J Biomed Sci. 2023 Sep 19;30:80. doi: 10.1186/s12929-023-00973-9 (PMC10507979; doi:10.1186/s12929-023-00973-9)
Supplement: Supplementary file 5 — Additional file 5: Table S5. Intersection data from mass spectrometry was used to identify candidate target proteins of SLCO4A1-AS1 in three overexpressing cell lines (PC9/gef-SLCO4A1-AS1, CL1-5-SLCO4A1-AS1, and H1299-SLCO4A1-AS1). [file 12929_2023_973_MOESM5_ESM.xlsx]

## Sheet: Table S5
Table S5. Intersection data from mass spectrometry was used to identify candidate target proteins of SLCO4A1-AS1 in three overexpressing cell lines (PC9/gef-SLCO4A1-AS1, CL1-5-SLCO4A1-AS1, and H1299-SLCO4A1-AS1)
Accession	Species	Gene Name
P46940	Homo sapiens	IQ motif containing GTPase activating protein 1(IQGAP1)
P07437	Homo sapiens	tubulin beta class I(TUBB)
Q07065	Homo sapiens	cytoskeleton associated protein 4(CKAP4)
Q13573	Homo sapiens	SNW domain containing 1(SNW1)
P85037	Homo sapiens	forkhead box K1(FOXK1)
P27816	Homo sapiens	microtubule associated protein 4(MAP4)
P55196	Homo sapiens	afadin, adherens junction formation factor(AFDN)
Q7Z794	Homo sapiens	keratin 77(KRT77)
P53621	Homo sapiens	coatomer protein complex subunit alpha(COPA)
P13645	Homo sapiens	keratin 10(KRT10)
P13647	Homo sapiens	keratin 5(KRT5)
Q00839	Homo sapiens	heterogeneous nuclear ribonucleoprotein U(HNRNPU)
Q96SB4	Homo sapiens	SRSF protein kinase 1(SRPK1)
Q04637	Homo sapiens	eukaryotic translation initiation factor 4 gamma 1(EIF4G1)
Q9UKF6	Homo sapiens	cleavage and polyadenylation specific factor 3(CPSF3)
Q562R1	Homo sapiens	actin, beta like 2(ACTBL2)
Q13459	Homo sapiens	myosin IXB(MYO9B)
Q9P2E9	Homo sapiens	ribosome binding protein 1(RRBP1)
O95786	Homo sapiens	DExD/H-box helicase 58(DDX58)
Q9NSD9	Homo sapiens	phenylalanyl-tRNA synthetase beta subunit(FARSB)
O95782	Homo sapiens	adaptor related protein complex 2 alpha 1 subunit(AP2A1)
Q9NYZ3	Homo sapiens	G2 and S-phase expressed 1(GTSE1)
Q9Y4B5	Homo sapiens	microtubule crosslinking factor 1(MTCL1)
Q8WXI9	Homo sapiens	GATA zinc finger domain containing 2B(GATAD2B)
P33240	Homo sapiens	cleavage stimulation factor subunit 2(CSTF2)
Q9UJA5	Homo sapiens	tRNA methyltransferase 6(TRMT6)
O75475	Homo sapiens	PC4 and SFRS1 interacting protein 1(PSIP1)
Q8N163	Homo sapiens	cell cycle and apoptosis regulator 2(CCAR2)
Q2M2I5	Homo sapiens	keratin 24(KRT24)
P40222	Homo sapiens	taxilin alpha(TXLNA)
O95758	Homo sapiens	polypyrimidine tract binding protein 3(PTBP3)
Q6P2Q9	Homo sapiens	pre-mRNA processing factor 8(PRPF8)
Q92900	Homo sapiens	UPF1, RNA helicase and ATPase(UPF1)
Q8NE71	Homo sapiens	ATP binding cassette subfamily F member 1(ABCF1)
Q99543	Homo sapiens	DnaJ heat shock protein family (Hsp40) member C2(DNAJC2)
Q96P47	Homo sapiens	ArfGAP with GTPase domain, ankyrin repeat and PH domain 3(AGAP3)
Q13435	Homo sapiens	splicing factor 3b subunit 2(SF3B2)
P07814	Homo sapiens	glutamyl-prolyl-tRNA synthetase(EPRS)
Q05397	Homo sapiens	protein tyrosine kinase 2(PTK2)
P55084	Homo sapiens	hydroxyacyl-CoA dehydrogenase/3-ketoacyl-CoA thiolase/enoyl-CoA hydratase (trifunctional protein), beta subunit(HADHB)
O75390	Homo sapiens	citrate synthase(CS)
P53618	Homo sapiens	coatomer protein complex subunit beta 1(COPB1)
P60709	Homo sapiens	actin beta(ACTB)
Q5T8P6	Homo sapiens	RNA binding motif protein 26(RBM26)
O15078	Homo sapiens	centrosomal protein 290(CEP290)
O75592	Homo sapiens	MYC binding protein 2, E3 ubiquitin protein ligase(MYCBP2)
Q01780	Homo sapiens	exosome component 10(EXOSC10)
Q13428	Homo sapiens	treacle ribosome biogenesis factor 1(TCOF1)
Q9BPX3	Homo sapiens	non-SMC condensin I complex subunit G(NCAPG)
Q10570	Homo sapiens	cleavage and polyadenylation specific factor 1(CPSF1)
P21333	Homo sapiens	filamin A(FLNA)
P08779	Homo sapiens	keratin 16(KRT16)
Q7Z739	Homo sapiens	YTH N6-methyladenosine RNA binding protein 3(YTHDF3)
Q9Y5B9	Homo sapiens	SPT16 homolog, facilitates chromatin remodeling subunit(SUPT16H)
Q8IUD2	Homo sapiens	ELKS/RAB6-interacting/CAST family member 1(ERC1)
Q3KQU3	Homo sapiens	MAP7 domain containing 1(MAP7D1)
Q8WWM7	Homo sapiens	ataxin 2 like(ATXN2L)
Q5F1R6	Homo sapiens	DnaJ heat shock protein family (Hsp40) member C21(DNAJC21)
Q96PU4	Homo sapiens	ubiquitin like with PHD and ring finger domains 2(UHRF2)
P19338	Homo sapiens	nucleolin(NCL)
O75179	Homo sapiens	ankyrin repeat domain 17(ANKRD17)
O95400	Homo sapiens	CD2 cytoplasmic tail binding protein 2(CD2BP2)
P14866	Homo sapiens	heterogeneous nuclear ribonucleoprotein L(HNRNPL)
Q9H0J9	Homo sapiens	poly(ADP-ribose) polymerase family member 12(PARP12)
O75330	Homo sapiens	hyaluronan mediated motility receptor(HMMR)
Q9HCE1	Homo sapiens	Mov10 RISC complex RNA helicase(MOV10)
P42285	Homo sapiens	Ski2 like RNA helicase 2(SKIV2L2)
O95602	Homo sapiens	RNA polymerase I subunit A(POLR1A)
Q86XZ4	Homo sapiens	spermatogenesis associated serine rich 2(SPATS2)
Q6KC79	Homo sapiens	NIPBL, cohesin loading factor(NIPBL)
Q8IUF8	Homo sapiens	MYC induced nuclear antigen(MINA)
P26641	Homo sapiens	eukaryotic translation elongation factor 1 gamma(EEF1G)
Q96HY6	Homo sapiens	DDRGK domain containing 1(DDRGK1)
O15042	Homo sapiens	U2 snRNP associated SURP domain containing(U2SURP)
Q9Y2A7	Homo sapiens	NCK associated protein 1(NCKAP1)
Q01085	Homo sapiens	TIA1 cytotoxic granule associated RNA binding protein like 1(TIAL1)
Q01082	Homo sapiens	spectrin beta, non-erythrocytic 1(SPTBN1)
Q9HAU4	Homo sapiens	SMAD specific E3 ubiquitin protein ligase 2(SMURF2)
P52701	Homo sapiens	mutS homolog 6(MSH6)
Q2TAY7	Homo sapiens	DNA replication regulator and spliceosomal factor(SMU1)
O00571	Homo sapiens	DEAD-box helicase 3, X-linked(DDX3X)
Q9NYB0	Homo sapiens	TERF2 interacting protein(TERF2IP)
Q9BXF6	Homo sapiens	RAB11 family interacting protein 5(RAB11FIP5)
P49916	Homo sapiens	DNA ligase 3(LIG3)
Q16630	Homo sapiens	cleavage and polyadenylation specific factor 6(CPSF6)
Q13283	Homo sapiens	G3BP stress granule assembly factor 1(G3BP1)
Q8NBL1	Homo sapiens	protein O-glucosyltransferase 1(POGLUT1)
P02533	Homo sapiens	keratin 14(KRT14)
P02538	Homo sapiens	keratin 6A(KRT6A)
P61978	Homo sapiens	heterogeneous nuclear ribonucleoprotein K(HNRNPK)
P06400	Homo sapiens	RB transcriptional corepressor 1(RB1)
Q9NUQ6	Homo sapiens	spermatogenesis associated serine rich 2 like(SPATS2L)
Q9NUQ3	Homo sapiens	taxilin gamma(TXLNG)
Q9H6R4	Homo sapiens	nucleolar protein 6(NOL6)
P17987	Homo sapiens	t-complex 1(TCP1)
Q69YQ0	Homo sapiens	sperm antigen with calponin homology and coiled-coil domains 1 like(SPECC1L)
P17844	Homo sapiens	DEAD-box helicase 5(DDX5)
Q6NZY4	Homo sapiens	zinc finger CCHC-type containing 8(ZCCHC8)
Q15291	Homo sapiens	RB binding protein 5, histone lysine methyltransferase complex subunit(RBBP5)
Q16643	Homo sapiens	drebrin 1(DBN1)
O00567	Homo sapiens	NOP56 ribonucleoprotein(NOP56)
P60842	Homo sapiens	eukaryotic translation initiation factor 4A1(EIF4A1)
Q99729	Homo sapiens	heterogeneous nuclear ribonucleoprotein A/B(HNRNPAB)
Q92734	Homo sapiens	TRK-fused gene(TFG)
P02545	Homo sapiens	lamin A/C(LMNA)
Q15149	Homo sapiens	plectin(PLEC)
P11940	Homo sapiens	poly(A) binding protein cytoplasmic 1(PABPC1)
P39023	Homo sapiens	ribosomal protein L3(RPL3)
P51659	Homo sapiens	hydroxysteroid 17-beta dehydrogenase 4(HSD17B4)
Q13123	Homo sapiens	IK cytokine, down-regulator of HLA II(IK)
Q12857	Homo sapiens	nuclear factor I A(NFIA)
Q04695	Homo sapiens	keratin 17(KRT17)
P12956	Homo sapiens	X-ray repair cross complementing 6(XRCC6)
P11387	Homo sapiens	topoisomerase (DNA) I(TOP1)
A6NMY6	Homo sapiens	annexin A2 pseudogene 2(ANXA2P2)
P54136	Homo sapiens	arginyl-tRNA synthetase(RARS)
P30876	Homo sapiens	RNA polymerase II subunit B(POLR2B)
Q92989	Homo sapiens	cleavage and polyadenylation factor I subunit 1(CLP1)
Q6UN15	Homo sapiens	factor interacting with PAPOLA and CPSF1(FIP1L1)
Q7KZF4	Homo sapiens	staphylococcal nuclease and tudor domain containing 1(SND1)
P50991	Homo sapiens	chaperonin containing TCP1 subunit 4(CCT4)
Q14980	Homo sapiens	nuclear mitotic apparatus protein 1(NUMA1)
Q07157	Homo sapiens	tight junction protein 1(TJP1)
P27694	Homo sapiens	replication protein A1(RPA1)
O15294	Homo sapiens	O-linked N-acetylglucosamine (GlcNAc) transferase(OGT)
Q14966	Homo sapiens	zinc finger protein 638(ZNF638)
P30419	Homo sapiens	N-myristoyltransferase 1(NMT1)
Q96Q89	Homo sapiens	kinesin family member 20B(KIF20B)
O00541	Homo sapiens	pescadillo ribosomal biogenesis factor 1(PES1)
Q9HAU0	Homo sapiens	pleckstrin homology domain containing A5(PLEKHA5)
Q05048	Homo sapiens	cleavage stimulation factor subunit 1(CSTF1)
P41091	Homo sapiens	eukaryotic translation initiation factor 2 subunit gamma(EIF2S3)
Q9Y6M1	Homo sapiens	insulin like growth factor 2 mRNA binding protein 2(IGF2BP2)
Q9HCK8	Homo sapiens	chromodomain helicase DNA binding protein 8(CHD8)
Q8N5C6	Homo sapiens	S1 RNA binding domain 1(SRBD1)
P49959	Homo sapiens	MRE11 homolog, double strand break repair nuclease(MRE11)
P39656	Homo sapiens	dolichyl-diphosphooligosaccharide--protein glycosyltransferase non-catalytic subunit(DDOST)
Q8NFW8	Homo sapiens	cytidine monophosphate N-acetylneuraminic acid synthetase(CMAS)
P11586	Homo sapiens	methylenetetrahydrofolate dehydrogenase, cyclohydrolase and formyltetrahydrofolate synthetase 1(MTHFD1)
P68371	Homo sapiens	tubulin beta 4B class IVb(TUBB4B)
Q99459	Homo sapiens	cell division cycle 5 like(CDC5L)
Q9BWF3	Homo sapiens	RNA binding motif protein 4(RBM4)
Q9UQ80	Homo sapiens	proliferation-associated 2G4(PA2G4)
Q92974	Homo sapiens	Rho/Rac guanine nucleotide exchange factor 2(ARHGEF2)
Q96ST3	Homo sapiens	SIN3 transcription regulator family member A(SIN3A)
O43663	Homo sapiens	protein regulator of cytokinesis 1(PRC1)
Q9NW64	Homo sapiens	RNA binding motif protein 22(RBM22)
P68363	Homo sapiens	tubulin alpha 1b(TUBA1B)
Q8ND04	Homo sapiens	SMG8, nonsense mediated mRNA decay factor(SMG8)
O60341	Homo sapiens	lysine demethylase 1A(KDM1A)
P38646	Homo sapiens	heat shock protein family A (Hsp70) member 9(HSPA9)
P26599	Homo sapiens	polypyrimidine tract binding protein 1(PTBP1)
Q15393	Homo sapiens	splicing factor 3b subunit 3(SF3B3)
Q9H8V3	Homo sapiens	epithelial cell transforming 2(ECT2)
Q16181	Homo sapiens	septin 7(SEPT7)
Q96T88	Homo sapiens	ubiquitin like with PHD and ring finger domains 1(UHRF1)
P81605	Homo sapiens	dermcidin(DCD)
O60231	Homo sapiens	DEAH-box helicase 16(DHX16)
O75533	Homo sapiens	splicing factor 3b subunit 1(SF3B1)
O75534	Homo sapiens	cold shock domain containing E1(CSDE1)
P51610	Homo sapiens	host cell factor C1(HCFC1)
Q92841	Homo sapiens	DEAD-box helicase 17(DDX17)
Q7Z417	Homo sapiens	NUFIP2, FMR1 interacting protein 2(NUFIP2)
Q9UHX1	Homo sapiens	poly(U) binding splicing factor 60(PUF60)
Q8N3C0	Homo sapiens	activating signal cointegrator 1 complex subunit 3(ASCC3)
Q92945	Homo sapiens	KH-type splicing regulatory protein(KHSRP)
Q99575	Homo sapiens	POP1 homolog, ribonuclease P/MRP subunit(POP1)
Q13263	Homo sapiens	tripartite motif containing 28(TRIM28)
P62805	Homo sapiens	histone cluster 1 H4 family member i(HIST1H4I)
Q9Y4K1	Homo sapiens	absent in melanoma 1(AIM1)
Q92759	Homo sapiens	general transcription factor IIH subunit 4(GTF2H4)
O43684	Homo sapiens	BUB3, mitotic checkpoint protein(BUB3)
P57772	Homo sapiens	eukaryotic elongation factor, selenocysteine-tRNA specific(EEFSEC)
O75643	Homo sapiens	small nuclear ribonucleoprotein U5 subunit 200(SNRNP200)
P13010	Homo sapiens	X-ray repair cross complementing 5(XRCC5)
Q96I24	Homo sapiens	far upstream element binding protein 3(FUBP3)
Q9NZI8	Homo sapiens	insulin like growth factor 2 mRNA binding protein 1(IGF2BP1)
P57678	Homo sapiens	gem nuclear organelle associated protein 4(GEMIN4)
Q9H0S4	Homo sapiens	DEAD-box helicase 47(DDX47)
Q86TB9	Homo sapiens	PAT1 homolog 1, processing body mRNA decay factor(PATL1)
Q01167	Homo sapiens	forkhead box K2(FOXK2)
Q7KZI7	Homo sapiens	microtubule affinity regulating kinase 2(MARK2)
Q9UJV9	Homo sapiens	DEAD-box helicase 41(DDX41)
Q9H4H8	Homo sapiens	family with sequence similarity 83 member D(FAM83D)
P21399	Homo sapiens	aconitase 1(ACO1)
Q9UK59	Homo sapiens	debranching RNA lariats 1(DBR1)
Q9H0A0	Homo sapiens	N-acetyltransferase 10(NAT10)
O60306	Homo sapiens	aquarius intron-binding spliceosomal factor(AQR)
P16989	Homo sapiens	Y-box binding protein 3(YBX3)
O00203	Homo sapiens	adaptor related protein complex 3 beta 1 subunit(AP3B1)
Q9H5Z1	Homo sapiens	DEAH-box helicase 35(DHX35)
P29692	Homo sapiens	eukaryotic translation elongation factor 1 delta(EEF1D)
Q8WU90	Homo sapiens	zinc finger CCCH-type containing 15(ZC3H15)
P23246	Homo sapiens	splicing factor proline and glutamine rich(SFPQ)
Q9BV38	Homo sapiens	WD repeat domain 18(WDR18)
Q9NQW6	Homo sapiens	anillin actin binding protein(ANLN)
Q14807	Homo sapiens	kinesin family member 22(KIF22)
P11142	Homo sapiens	heat shock protein family A (Hsp70) member 8(HSPA8)
O43290	Homo sapiens	squamous cell carcinoma antigen recognized by T-cells 1(SART1)
P49792	Homo sapiens	RAN binding protein 2(RANBP2)
O60716	Homo sapiens	catenin delta 1(CTNND1)
O43390	Homo sapiens	heterogeneous nuclear ribonucleoprotein R(HNRNPR)
Q96T37	Homo sapiens	RNA binding motif protein 15(RBM15)
Q8TEQ6	Homo sapiens	gem nuclear organelle associated protein 5(GEMIN5)
O60506	Homo sapiens	synaptotagmin binding cytoplasmic RNA interacting protein(SYNCRIP)
P68104	Homo sapiens	eukaryotic translation elongation factor 1 alpha 1(EEF1A1)
Q9H9Y6	Homo sapiens	RNA polymerase I subunit B(POLR1B)
Q7Z2W4	Homo sapiens	zinc finger CCCH-type containing, antiviral 1(ZC3HAV1)
Q08J23	Homo sapiens	NOP2/Sun RNA methyltransferase family member 2(NSUN2)
Q9P2N5	Homo sapiens	RNA binding motif protein 27(RBM27)
Q86V48	Homo sapiens	leucine zipper protein 1(LUZP1)
Q01844	Homo sapiens	EWS RNA binding protein 1(EWSR1)
P20042	Homo sapiens	eukaryotic translation initiation factor 2 subunit beta(EIF2S2)
O43776	Homo sapiens	asparaginyl-tRNA synthetase(NARS)
P46087	Homo sapiens	NOP2 nucleolar protein(NOP2)
Q8N1G4	Homo sapiens	leucine rich repeat containing 47(LRRC47)
Q12996	Homo sapiens	cleavage stimulation factor subunit 3(CSTF3)
Q15459	Homo sapiens	splicing factor 3a subunit 1(SF3A1)
O00716	Homo sapiens	E2F transcription factor 3(E2F3)
P26358	Homo sapiens	DNA methyltransferase 1(DNMT1)
Q8WWY3	Homo sapiens	pre-mRNA processing factor 31(PRPF31)
P35606	Homo sapiens	coatomer protein complex subunit beta 2(COPB2)
P09874	Homo sapiens	poly(ADP-ribose) polymerase 1(PARP1)
Q86UP2	Homo sapiens	kinectin 1(KTN1)
Q99661	Homo sapiens	kinesin family member 2C(KIF2C)
P62979	Homo sapiens	ribosomal protein S27a(RPS27A)
Q12789	Homo sapiens	general transcription factor IIIC subunit 1(GTF3C1)
P49674	Homo sapiens	casein kinase 1 epsilon(CSNK1E)
Q9BQG0	Homo sapiens	MYB binding protein 1a(MYBBP1A)
P11021	Homo sapiens	heat shock protein family A (Hsp70) member 5(HSPA5)
Q02809	Homo sapiens	procollagen-lysine,2-oxoglutarate 5-dioxygenase 1(PLOD1)
O43395	Homo sapiens	pre-mRNA processing factor 3(PRPF3)
P26368	Homo sapiens	U2 small nuclear RNA auxiliary factor 2(U2AF2)
Q8WX92	Homo sapiens	negative elongation factor complex member B(NELFB)
Q14839	Homo sapiens	chromodomain helicase DNA binding protein 4(CHD4)
Q9BUQ8	Homo sapiens	DEAD-box helicase 23(DDX23)
Q29RF7	Homo sapiens	PDS5 cohesin associated factor A(PDS5A)
Q7L2E3	Homo sapiens	DExH-box helicase 30(DHX30)
Q96EP5	Homo sapiens	DAZ associated protein 1(DAZAP1)
Q9NZM1	Homo sapiens	myoferlin(MYOF)
Q12797	Homo sapiens	aspartate beta-hydroxylase(ASPH)
Q13085	Homo sapiens	acetyl-CoA carboxylase alpha(ACACA)
Q86YP4	Homo sapiens	GATA zinc finger domain containing 2A(GATAD2A)
O43242	Homo sapiens	proteasome 26S subunit, non-ATPase 3(PSMD3)
Q9HC52	Homo sapiens	chromobox 8(CBX8)
Q15029	Homo sapiens	elongation factor Tu GTP binding domain containing 2(EFTUD2)
Q7Z2T5	Homo sapiens	tRNA methyltransferase 1 like(TRMT1L)
Q15233	Homo sapiens	non-POU domain containing, octamer-binding(NONO)
O00308	Homo sapiens	WW domain containing E3 ubiquitin protein ligase 2(WWP2)
Q15428	Homo sapiens	splicing factor 3a subunit 2(SF3A2)
Q9BX10	Homo sapiens	GTP binding protein 2(GTPBP2)
Q15427	Homo sapiens	splicing factor 3b subunit 4(SF3B4)
O00442	Homo sapiens	RNA 3'-terminal phosphate cyclase(RTCA)
P15311	Homo sapiens	ezrin(EZR)
P13489	Homo sapiens	ribonuclease/angiogenin inhibitor 1(RNH1)
Q9Y4P3	Homo sapiens	transducin beta like 2(TBL2)
P30260	Homo sapiens	cell division cycle 27(CDC27)
P49750	Homo sapiens	YLP motif containing 1(YLPM1)
P04264	Homo sapiens	keratin 1(KRT1)
Q6RFH5	Homo sapiens	WD repeat domain 74(WDR74)
Q9NR56	Homo sapiens	muscleblind like splicing regulator 1(MBNL1)
Q9HCS7	Homo sapiens	XPA binding protein 2(XAB2)
P49756	Homo sapiens	RNA binding motif protein 25(RBM25)
Q15019	Homo sapiens	septin 2(SEPT2)
Q13813	Homo sapiens	spectrin alpha, non-erythrocytic 1(SPTAN1)
P24928	Homo sapiens	RNA polymerase II subunit A(POLR2A)
Q9Y305	Homo sapiens	acyl-CoA thioesterase 9(ACOT9)
Q6PI48	Homo sapiens	aspartyl-tRNA synthetase 2, mitochondrial(DARS2)
Q9BRK5	Homo sapiens	stromal cell derived factor 4(SDF4)
Q15020	Homo sapiens	squamous cell carcinoma antigen recognized by T-cells 3(SART3)
O60841	Homo sapiens	eukaryotic translation initiation factor 5B(EIF5B)
Q9Y450	Homo sapiens	HBS1 like translational GTPase(HBS1L)
Q15366	Homo sapiens	poly(rC) binding protein 2(PCBP2)
Q9Y5S2	Homo sapiens	CDC42 binding protein kinase beta(CDC42BPB)
Q15365	Homo sapiens	poly(rC) binding protein 1(PCBP1)
P56192	Homo sapiens	methionyl-tRNA synthetase(MARS)
Q15554	Homo sapiens	telomeric repeat binding factor 2(TERF2)
Q9UMS4	Homo sapiens	pre-mRNA processing factor 19(PRPF19)
Q9HC35	Homo sapiens	echinoderm microtubule associated protein like 4(EML4)
O60568	Homo sapiens	procollagen-lysine,2-oxoglutarate 5-dioxygenase 3(PLOD3)
Q14498	Homo sapiens	RNA binding motif protein 39(RBM39)
Q15059	Homo sapiens	bromodomain containing 3(BRD3)
Q15058	Homo sapiens	kinesin family member 14(KIF14)
Q09666	Homo sapiens	AHNAK nucleoprotein(AHNAK)
P48643	Homo sapiens	chaperonin containing TCP1 subunit 5(CCT5)
P52292	Homo sapiens	karyopherin subunit alpha 2(KPNA2)
Q15637	Homo sapiens	splicing factor 1(SF1)
O00425	Homo sapiens	insulin like growth factor 2 mRNA binding protein 3(IGF2BP3)
Q9UKS6	Homo sapiens	protein kinase C and casein kinase substrate in neurons 3(PACSIN3)
P52272	Homo sapiens	heterogeneous nuclear ribonucleoprotein M(HNRNPM)
O14776	Homo sapiens	transcription elongation regulator 1(TCERG1)
Q9BZJ0	Homo sapiens	crooked neck pre-mRNA splicing factor 1(CRNKL1)
P49368	Homo sapiens	chaperonin containing TCP1 subunit 3(CCT3)
Q15046	Homo sapiens	lysyl-tRNA synthetase(KARS)
Q9Y5Q9	Homo sapiens	general transcription factor IIIC subunit 3(GTF3C3)
Q9NRZ9	Homo sapiens	helicase, lymphoid-specific(HELLS)
P0DMV8	Homo sapiens	heat shock protein family A (Hsp70) member 1A(HSPA1A)
P48634	Homo sapiens	proline rich coiled-coil 2A(PRRC2A)
Q9Y520	Homo sapiens	proline rich coiled-coil 2C(PRRC2C)
Q8TDM6	Homo sapiens	discs large MAGUK scaffold protein 5(DLG5)
P43246	Homo sapiens	mutS homolog 2(MSH2)
P43243	Homo sapiens	matrin 3(MATR3)
Q15648	Homo sapiens	mediator complex subunit 1(MED1)
Q12906	Homo sapiens	interleukin enhancer binding factor 3(ILF3)
Q12905	Homo sapiens	interleukin enhancer binding factor 2(ILF2)
Q14527	Homo sapiens	helicase like transcription factor(HLTF)
Q9UHD8	Homo sapiens	septin 9(SEPT9)
Q9BVP2	Homo sapiens	G protein nucleolar 3(GNL3)
P35527	Homo sapiens	keratin 9(KRT9)
Q9Y230	Homo sapiens	RuvB like AAA ATPase 2(RUVBL2)
P08865	Homo sapiens	ribosomal protein SA(RPSA)
Q96PK6	Homo sapiens	RNA binding motif protein 14(RBM14)
Q96AE4	Homo sapiens	far upstream element binding protein 1(FUBP1)
P35251	Homo sapiens	replication factor C subunit 1(RFC1)
Q14671	Homo sapiens	pumilio RNA binding family member 1(PUM1)
P05455	Homo sapiens	Sjogren syndrome antigen B(SSB)
P53396	Homo sapiens	ATP citrate lyase(ACLY)
Q9BUJ2	Homo sapiens	heterogeneous nuclear ribonucleoprotein U like 1(HNRNPUL1)
Q8WUA4	Homo sapiens	general transcription factor IIIC subunit 2(GTF3C2)
Q05639	Homo sapiens	eukaryotic translation elongation factor 1 alpha 2(EEF1A2)
P49411	Homo sapiens	Tu translation elongation factor, mitochondrial(TUFM)
O60884	Homo sapiens	DnaJ heat shock protein family (Hsp40) member A2(DNAJA2)
Q9NVC6	Homo sapiens	mediator complex subunit 17(MED17)
Q6ZN55	Homo sapiens	zinc finger protein 574(ZNF574)
P42704	Homo sapiens	leucine rich pentatricopeptide repeat containing(LRPPRC)
P08238	Homo sapiens	heat shock protein 90 alpha family class B member 1(HSP90AB1)
P67809	Homo sapiens	Y-box binding protein 1(YBX1)
O94842	Homo sapiens	TOX high mobility group box family member 4(TOX4)
P51114	Homo sapiens	FMR1 autosomal homolog 1(FXR1)
Q8IX12	Homo sapiens	cell division cycle and apoptosis regulator 1(CCAR1)
P38159	Homo sapiens	RNA binding motif protein, X-linked(RBMX)
Q9H2U1	Homo sapiens	DEAH-box helicase 36(DHX36)
Q96N67	Homo sapiens	dedicator of cytokinesis 7(DOCK7)
Q9Y2W2	Homo sapiens	WW domain binding protein 11(WBP11)
Q32P44	Homo sapiens	echinoderm microtubule associated protein like 3(EML3)
Q8IV48	Homo sapiens	exoribonuclease 1(ERI1)
Q8TCS8	Homo sapiens	polyribonucleotide nucleotidyltransferase 1(PNPT1)
O94766	Homo sapiens	beta-1,3-glucuronyltransferase 3(B3GAT3)
P08240	Homo sapiens	SRP receptor alpha subunit(SRPRA)
Q9P2I0	Homo sapiens	cleavage and polyadenylation specific factor 2(CPSF2)
Q14258	Homo sapiens	tripartite motif containing 25(TRIM25)
Q9Y6V7	Homo sapiens	DEAD-box helicase 49(DDX49)
Q9GZS1	Homo sapiens	RNA polymerase I subunit E(POLR1E)
P18754	Homo sapiens	regulator of chromosome condensation 1(RCC1)
P19525	Homo sapiens	eukaryotic translation initiation factor 2 alpha kinase 2(EIF2AK2)
P07384	Homo sapiens	calpain 1(CAPN1)
Q9Y262	Homo sapiens	eukaryotic translation initiation factor 3 subunit L(EIF3L)
Q02241	Homo sapiens	kinesin family member 23(KIF23)
O94964	Homo sapiens	suppressor of glucose, autophagy associated 1(SOGA1)
P35240	Homo sapiens	neurofibromin 2(NF2)
Q92499	Homo sapiens	DEAD-box helicase 1(DDX1)
P35241	Homo sapiens	radixin(RDX)
P40939	Homo sapiens	hydroxyacyl-CoA dehydrogenase/3-ketoacyl-CoA thiolase/enoyl-CoA hydratase (trifunctional protein), alpha subunit(HADHA)
P35908	Homo sapiens	keratin 2(KRT2)
O94776	Homo sapiens	metastasis associated 1 family member 2(MTA2)
Q9BW19	Homo sapiens	kinesin family member C1(KIFC1)
P18887	Homo sapiens	X-ray repair cross complementing 1(XRCC1)
Q9UL03	Homo sapiens	integrator complex subunit 6(INTS6)
O00178	Homo sapiens	GTP binding protein 1(GTPBP1)
O94913	Homo sapiens	PCF11 cleavage and polyadenylation factor subunit(PCF11)
P78362	Homo sapiens	SRSF protein kinase 2(SRPK2)
P63010	Homo sapiens	adaptor related protein complex 2 beta 1 subunit(AP2B1)
P18615	Homo sapiens	negative elongation factor complex member E(NELFE)
P53350	Homo sapiens	polo like kinase 1(PLK1)
O14802	Homo sapiens	RNA polymerase III subunit A(POLR3A)
Q08211	Homo sapiens	DExH-box helicase 9(DHX9)
P04843	Homo sapiens	ribophorin I(RPN1)
Q5SW79	Homo sapiens	centrosomal protein 170(CEP170)
O94906	Homo sapiens	pre-mRNA processing factor 6(PRPF6)
P26038	Homo sapiens	moesin(MSN)
Q9UHI6	Homo sapiens	DEAD-box helicase 20(DDX20)
P41214	Homo sapiens	eukaryotic translation initiation factor 2D(EIF2D)
P35579	Homo sapiens	myosin heavy chain 9(MYH9)
O76094	Homo sapiens	signal recognition particle 72(SRP72)
P35580	Homo sapiens	myosin heavy chain 10(MYH10)
O43143	Homo sapiens	DEAH-box helicase 15(DHX15)
Q9BY44	Homo sapiens	eukaryotic translation initiation factor 2A(EIF2A)
Q13724	Homo sapiens	mannosyl-oligosaccharide glucosidase(MOGS)
P46821	Homo sapiens	microtubule associated protein 1B(MAP1B)
Q9BTC0	Homo sapiens	death inducer-obliterator 1(DIDO1)
Q9Y295	Homo sapiens	developmentally regulated GTP binding protein 1(DRG1)
Q86XP3	Homo sapiens	DEAD-box helicase 42(DDX42)
Q07666	Homo sapiens	KH RNA binding domain containing, signal transduction associated 1(KHDRBS1)
Q96KR1	Homo sapiens	zinc finger RNA binding protein(ZFR)
Q9ULX3	Homo sapiens	NIN1/PSMD8 binding protein 1 homolog(NOB1)
Q9BY77	Homo sapiens	DNA polymerase delta interacting protein 3(POLDIP3)
Q92545	Homo sapiens	transmembrane protein 131(TMEM131)
P27708	Homo sapiens	carbamoyl-phosphate synthetase 2, aspartate transcarbamylase, and dihydroorotase(CAD)
P38919	Homo sapiens	eukaryotic translation initiation factor 4A3(EIF4A3)
O14578	Homo sapiens	citron rho-interacting serine/threonine kinase(CIT)
P98175	Homo sapiens	RNA binding motif protein 10(RBM10)
O95793	Homo sapiens	staufen double-stranded RNA binding protein 1(STAU1)
O96013	Homo sapiens	p21 (RAC1) activated kinase 4(PAK4)
Q14008	Homo sapiens	cytoskeleton associated protein 5(CKAP5)
Q86UE4	Homo sapiens	metadherin(MTDH)
P46063	Homo sapiens	RecQ like helicase(RECQL)
O96019	Homo sapiens	actin like 6A(ACTL6A)
O14974	Homo sapiens	protein phosphatase 1 regulatory subunit 12A(PPP1R12A)
Q8WXF1	Homo sapiens	paraspeckle component 1(PSPC1)
Q14315	Homo sapiens	filamin C(FLNC)
Q9UBU9	Homo sapiens	nuclear RNA export factor 1(NXF1)
Q14204	Homo sapiens	dynein cytoplasmic 1 heavy chain 1(DYNC1H1)
P25705	Homo sapiens	ATP synthase, H+ transporting, mitochondrial F1 complex, alpha subunit 1, cardiac muscle(ATP5A1)
O00139	Homo sapiens	kinesin family member 2A(KIF2A)
Q6NUQ4	Homo sapiens	transmembrane protein 214(TMEM214)
Q14103	Homo sapiens	heterogeneous nuclear ribonucleoprotein D(HNRNPD)
P78344	Homo sapiens	eukaryotic translation initiation factor 4 gamma 2(EIF4G2)
