# Supplementary material for: LncRNA SLCO4A1-AS1 suppresses lung cancer progression by sequestering the TOX4-NTSR1 signaling axis
Source: J Biomed Sci. 2023 Sep 19;30:80. doi: 10.1186/s12929-023-00973-9 (PMC10507979; doi:10.1186/s12929-023-00973-9)
Supplement: Supplementary file 6 — Additional file 6: Table S6. Protein coding genes showing differential expression in H1299-mock versus H1299-SLCO4A1-AS1 lung cancer cells. [file 12929_2023_973_MOESM6_ESM.xlsx]

## Sheet: Table S6
Table S6. Protein coding genes showing differential expression in H1299-mock versus H1299-SLCO4A1-AS1 lung cancer cells
Gene information					Transcripts per million (TPM)						Scaled expression						SLCO4A1-AS1 vs. Mock
Row.names	gene_id	gene_type	gene_name	Length	H1299_SLCO4A1-AS1_1	H1299_SLCO4A1-AS1_2	H1299_SLCO4A1-AS1_3	H1299_Ctrl_1	H1299_Ctrl_2	H1299_Ctrl_3	H1299_SLCO4A1-AS1_1	H1299_SLCO4A1-AS1_2	H1299_SLCO4A1-AS1_3	H1299_Ctrl_1	H1299_Ctrl_2	H1299_Ctrl_3	logFC	P.Value	adj.P.Val
ENSG00000131095.12	ENSG00000131095	protein_coding	GFAP	1754	0.0488631	0.156207	0.0528651	0.334467	0.823541	0.508225	-0.895334	-0.541775	-0.882152	0.0453628	1.65623	0.61767	-2.62552	0.00160777	0.999474
ENSG00000101188.4	ENSG00000101188	protein_coding	NTSR1	3625	0.437395	2.05018	1.27044	0.971017	11.0713	8.84369	-0.795133	-0.445705	-0.614644	-0.679518	1.50882	1.02618	-2.09915	0.0787552	0.999474
ENSG00000172238.4	ENSG00000172238	protein_coding	ATOH1	2212	0	0.046449	0.0419192	0.070724	0.211792	0.0895547	-1.05493	-0.416403	-0.478672	-0.0826977	1.85654	0.176164	-1.9219	0.033413	0.999474
ENSG00000125285.5	ENSG00000125285	protein_coding	SOX21	2778	0.0771291	0.0616422	0.0222523	0.140786	0.196747	0.213925	-0.537887	-0.738047	-1.24714	0.284841	1.00811	1.23012	-1.8658	0.0051325	0.999474
ENSG00000274559.3	ENSG00000274559	protein_coding	CH507-42P11.1	460	0	0.446718	0.0671923	0.255068	0.424351	0.789509	-1.14398	0.402401	-0.911388	-0.261027	0.324974	1.58903	-1.86148	0.0538711	0.999474
ENSG00000214711.9	ENSG00000214711	protein_coding	CAPN14	2992	0.028645	0.0114467	0.0619822	0.0915016	0.0782894	0.165521	-0.813163	-1.12919	-0.200575	0.341858	0.0990774	1.70199	-1.7256	0.0197566	0.999474
ENSG00000235034.6	ENSG00000235034	protein_coding	C19orf81	603	0.142132	0.0567967	0.358805	0.454018	0.647435	0.602279	-0.978513	-1.33418	-0.0754634	0.321368	1.12749	0.939292	-1.71461	0.0168594	0.999474
ENSG00000168306.12	ENSG00000168306	protein_coding	ACOX2	1367	0.470222	1.37795	1.44707	1.43052	5.36911	4.34737	-0.987757	-0.524824	-0.489576	-0.498015	1.51063	0.989546	-1.65121	0.0245027	0.999474
ENSG00000126785.12	ENSG00000126785	protein_coding	RHOJ	1815	0.0472209	0.358523	0.170294	0.28013	0.860392	0.436573	-1.10672	-0.00118065	-0.669643	-0.279582	1.78113	0.276	-1.54224	0.0465439	0.999474
ENSG00000159784.17	ENSG00000159784	protein_coding	FAM131B	3360	0.0127538	0.0815438	0.0551937	0.09312	0.162668	0.157218	-1.39012	-0.209486	-0.66173	-0.0108055	1.18284	1.0893	-1.53534	0.0238218	0.999474
ENSG00000171435.13	ENSG00000171435	protein_coding	KSR2	13005	0.00988534	0.0368687	0.0213899	0.0240587	0.102066	0.0812385	-0.972798	-0.244308	-0.6622	-0.590149	1.51588	0.953577	-1.46563	0.0576288	0.999474
ENSG00000179292.4	ENSG00000179292	protein_coding	TMEM151A	2562	0.0167264	0.0133678	0.120642	0.106859	0.0761911	0.141754	-1.15554	-1.21761	0.764785	0.510082	-0.0566522	1.15493	-1.45701	0.06814	0.999474
ENSG00000113361.12	ENSG00000113361	protein_coding	CDH6	4465	0.0383901	0.0230112	0.0692239	0.122631	0.104924	0.11831	-0.966997	-1.32949	-0.240212	1.01864	0.601267	0.916795	-1.44151	0.0100049	0.999474
ENSG00000243978.8	ENSG00000243978	protein_coding	RGAG1	3750	0.0342823	0.0182658	0.0494535	0.0521472	0.166572	0.0880422	-0.632339	-0.931584	-0.348889	-0.298562	1.83929	0.372082	-1.41055	0.04103	0.999474
ENSG00000171533.11	ENSG00000171533	protein_coding	MAP6	2618	0.0491057	0.0392457	0.0826429	0.14939	0.193859	0.1135	-0.92826	-1.09312	-0.367521	0.74849	1.49201	0.148403	-1.3215	0.0176916	0.999474
ENSG00000182257.6	ENSG00000182257	protein_coding	PRR34	2817	0.0152123	0.0729465	0.098749	0.0971859	0.152447	0.175803	-1.5163	-0.50827	-0.0577618	-0.0850537	0.879796	1.28759	-1.2724	0.0540958	0.999474
ENSG00000185149.5	ENSG00000185149	protein_coding	NPY2R	3572	0.0239938	0.0383521	0.0259589	0.0547458	0.0437181	0.15713	-0.663603	-0.377666	-0.624468	-0.051194	-0.270803	1.98773	-1.25465	0.0644852	0.999474
ENSG00000043039.6	ENSG00000043039	protein_coding	BARX2	1880	1.07132	1.00195	0.49322	1.2482	2.59576	2.00202	-0.434004	-0.525036	-1.19256	-0.20191	1.5663	0.787218	-1.25155	0.0109094	0.999474
ENSG00000162738.5	ENSG00000162738	protein_coding	VANGL2	3978	0.0646349	0.0516567	0.0388492	0.108148	0.147211	0.116194	-0.545924	-0.852008	-1.15407	0.480322	1.40159	0.670085	-1.24389	0.0103896	0.999474
ENSG00000163273.3	ENSG00000163273	protein_coding	NPPC	830	0.30978	0.247579	0.111717	0.235605	0.752584	0.63645	-0.286673	-0.532605	-1.06977	-0.579947	1.46409	1.00491	-1.23781	0.0675974	0.999474
ENSG00000170439.6	ENSG00000170439	protein_coding	METTL7B	1423	0.060229	0.385084	0.34753	0.632143	0.576139	0.44083	-1.71376	-0.108276	-0.293873	1.11273	0.835951	0.167229	-1.2315	0.055479	0.999474
ENSG00000114812.12	ENSG00000114812	protein_coding	VIPR1	1800	6.49936	11.3971	12.1402	16.4046	27.0463	23.9548	-1.2342	-0.613651	-0.519506	0.0208107	1.36912	0.97743	-1.16952	0.00155974	0.999474
ENSG00000170231.15	ENSG00000170231	protein_coding	FABP6	675	0.444401	0.507384	0.320532	0.579413	1.33026	1.07607	-0.663578	-0.506029	-0.97343	-0.32585	1.55237	0.91652	-1.16161	0.0256278	0.999474
ENSG00000165959.11	ENSG00000165959	protein_coding	CLMN	4113	2.61514	5.30421	4.09558	3.69899	12.6717	13.3733	-0.909046	-0.346407	-0.599292	-0.68227	1.19511	1.3419	-1.15849	0.0510206	0.999474
ENSG00000158164.6	ENSG00000158164	protein_coding	TMSB15A	685	0.375354	0.649969	0.360975	0.799336	1.02588	1.20496	-1.05362	-0.251511	-1.09562	0.184769	0.846459	1.36953	-1.1348	0.0126227	0.999474
ENSG00000205336.11	ENSG00000205336	protein_coding	ADGRG1	1777	3.25557	3.73899	4.13968	4.70997	11.7978	8.84386	-0.819517	-0.679299	-0.563078	-0.397662	1.65817	0.801382	-1.09896	0.00965768	0.999474
ENSG00000147655.10	ENSG00000147655	protein_coding	RSPO2	1638	0.209294	0.480899	0.396262	0.596923	0.905697	0.806247	-1.37281	-0.327186	-0.653021	0.119482	1.3082	0.925337	-1.09217	0.0118346	0.999474
ENSG00000144488.14	ENSG00000144488	protein_coding	ESPNL	3990	0.0751806	0.12017	0.0619718	0.18624	0.127199	0.23169	-0.900256	-0.208642	-1.10331	0.807047	-0.100583	1.50575	-1.09046	0.0210956	0.999474
ENSG00000102359.6	ENSG00000102359	protein_coding	SRPX2	2151	0.936349	1.76735	1.82491	1.45459	4.97306	3.94471	-0.969546	-0.448784	-0.412716	-0.644779	1.56013	0.915696	-1.0629	0.0550558	0.999474
ENSG00000176438.12	ENSG00000176438	protein_coding	SYNE3	6054	0.59459	0.673201	0.801557	0.768771	1.91526	1.93601	-0.822966	-0.698628	-0.495608	-0.547466	1.26592	1.29875	-1.06084	0.0201428	0.999474
ENSG00000150045.11	ENSG00000150045	protein_coding	KLRF1	950	0.360867	0.937324	1.00859	0.905714	2.63008	1.52915	-1.11197	-0.373278	-0.281954	-0.413784	1.79587	0.38511	-1.05592	0.0639358	0.999474
ENSG00000099998.17	ENSG00000099998	protein_coding	GGT5	2170	0.0394958	0.047348	0.0997047	0.144186	0.0899546	0.167361	-1.14752	-0.993527	0.0332674	0.905609	-0.157946	1.36012	-1.05354	0.0572193	0.999474
ENSG00000198848.12	ENSG00000198848	protein_coding	CES1	1488	0.086397	0.115082	0.0830872	0.210271	0.157421	0.244069	-0.943714	-0.513962	-0.993301	0.91214	0.120347	1.41849	-1.03236	0.0319244	0.999474
ENSG00000187556.7	ENSG00000187556	protein_coding	NANOS3	566	0.302848	1.2707	0.600694	1.24379	1.31054	1.4583	-1.5679	0.515719	-0.926685	0.457794	0.601488	0.91958	-1.03161	0.0451891	0.999474
ENSG00000082126.17	ENSG00000082126	protein_coding	MPP4	2153	3.26423	3.81775	4.50778	4.2689	10.7166	9.86028	-0.849954	-0.68243	-0.473591	-0.545888	1.40551	1.14635	-1.00977	0.0195724	0.999474
ENSG00000106327.12	ENSG00000106327	protein_coding	TFR2	2237	0.0957821	0.10717	0.151986	0.209801	0.314137	0.221385	-1.06685	-0.928156	-0.38232	0.32183	1.59258	0.462912	-1.00795	0.0229674	0.999474
ENSG00000198846.5	ENSG00000198846	protein_coding	TOX	4131	0.114109	0.174102	0.187052	0.255623	0.321319	0.383626	-1.24604	-0.648941	-0.520058	0.162409	0.816255	1.43637	-1.00056	0.0081989	0.999474
ENSG00000169174.10	ENSG00000169174	protein_coding	PCSK9	3738	0.0573207	0.0366489	0.0744184	0.104629	0.0939975	0.132487	-0.753637	-1.35446	-0.256696	0.62137	0.312363	1.43106	-0.977788	0.0386441	0.999474
ENSG00000182836.9	ENSG00000182836	protein_coding	PLCXD3	7609	0.0506869	0.0630145	0.0528072	0.0668202	0.179578	0.108476	-0.724143	-0.477612	-0.68174	-0.401504	1.85346	0.431542	-0.961868	0.0490754	0.999474
ENSG00000183760.10	ENSG00000183760	protein_coding	ACP7	2087	0.307999	0.311797	0.37025	0.63716	0.636018	0.66443	-1.03002	-1.00828	-0.673687	0.854143	0.847607	1.01024	-0.961206	0.00329274	0.999474
ENSG00000121895.7	ENSG00000121895	protein_coding	TMEM156	1208	2.09298	2.86348	3.09596	3.10811	7.56244	5.87616	-0.942033	-0.580358	-0.471231	-0.465529	1.62535	0.833802	-0.958874	0.0209024	0.999474
ENSG00000132010.15	ENSG00000132010	protein_coding	ZNF20	905	0.37881	0.491966	0.375683	0.777886	0.819631	0.839076	-1.05788	-0.548565	-1.07196	0.738364	0.926255	1.01378	-0.956639	0.0104759	0.999474
ENSG00000133101.9	ENSG00000133101	protein_coding	CCNA1	1771	6.12185	7.17456	7.05083	8.7231	16.5772	15.2309	-0.883102	-0.652107	-0.679258	-0.312316	1.4111	1.11568	-0.954263	0.00424553	0.999474
ENSG00000169715.14	ENSG00000169715	protein_coding	MT1E	604	1.20613	0.567026	0.972286	1.61881	2.52081	1.20256	-0.211815	-1.1664	-0.561087	0.404583	1.75185	-0.217136	-0.950467	0.0511325	0.999474
ENSG00000183960.8	ENSG00000183960	protein_coding	KCNH8	4614	0.0835883	0.133609	0.154073	0.220388	0.211532	0.286223	-1.35839	-0.664913	-0.381195	0.538184	0.415402	1.45091	-0.948287	0.0128041	0.999474
ENSG00000198133.8	ENSG00000198133	protein_coding	TMEM229B	2014	0.17022	0.425129	0.475751	0.368966	0.891685	0.852444	-1.26801	-0.37135	-0.193285	-0.568907	1.26979	1.13176	-0.947068	0.078081	0.999474
ENSG00000136826.14	ENSG00000136826	protein_coding	KLF4	2093	6.06042	4.43445	2.8206	7.11947	10.3523	6.75144	-0.0763851	-0.709975	-1.33884	0.336294	1.59603	0.192884	-0.941254	0.0120746	0.999474
ENSG00000128052.9	ENSG00000128052	protein_coding	KDR	5188	0.14042	0.151834	0.0834075	0.256313	0.255854	0.184553	-0.56146	-0.394188	-1.39702	1.13703	1.1303	0.0853315	-0.925949	0.021983	0.999474
ENSG00000002745.12	ENSG00000002745	protein_coding	WNT16	2188	0.332952	0.360015	0.31078	0.411124	0.820774	0.739385	-0.72656	-0.605846	-0.825462	-0.377873	1.44939	1.08635	-0.92491	0.02218	0.999474
ENSG00000184524.5	ENSG00000184524	protein_coding	CEND1	1060	0.808546	1.13084	1.39963	2.14	2.35715	1.86882	-1.3401	-0.806189	-0.360922	0.865576	1.2253	0.416338	-0.919946	0.00573397	0.999474
ENSG00000255150.2	ENSG00000255150	protein_coding	EID3	1467	0.438169	0.700376	0.589936	1.46631	0.851595	1.03526	-1.11359	-0.399275	-0.700138	1.68729	0.0126791	0.513027	-0.916861	0.0141602	0.999474
ENSG00000099250.17	ENSG00000099250	protein_coding	NRP1	4048	1.38679	1.44676	1.64927	1.95165	3.61663	3.07484	-0.857147	-0.792967	-0.576228	-0.252587	1.52939	0.949535	-0.911748	0.00491531	0.999474
ENSG00000164175.14	ENSG00000164175	protein_coding	SLC45A2	1586	0.243176	0.280724	0.214371	0.739793	0.393849	0.35389	-0.662846	-0.468082	-0.812251	1.91307	0.118687	-0.0885799	-0.90877	0.0460471	0.999474
ENSG00000176692.5	ENSG00000176692	protein_coding	FOXC2	2478	0.138347	0.0967469	0.124731	0.299878	0.204812	0.18653	-0.504816	-1.07505	-0.691451	1.7094	0.406264	0.155663	-0.90005	0.0372342	0.999474
ENSG00000107105.14	ENSG00000107105	protein_coding	ELAVL2	2813	0.137105	0.109575	0.164816	0.208552	0.235935	0.328632	-0.763234	-1.11151	-0.41267	0.140624	0.487045	1.65974	-0.898525	0.0266785	0.999474
ENSG00000118785.13	ENSG00000118785	protein_coding	SPP1	1112	2.6205	2.15592	1.63993	2.14544	5.93328	4.33481	-0.312735	-0.593319	-0.904958	-0.599648	1.68803	0.722629	-0.895831	0.0489139	0.999474
ENSG00000134531.9	ENSG00000134531	protein_coding	EMP1	1398	135.149	203.947	142.382	198.322	391.52	309.258	-0.942649	-0.259615	-0.870838	-0.315464	1.60264	0.785927	-0.88136	0.00689365	0.999474
ENSG00000225614.2	ENSG00000225614	protein_coding	ZNF469	13228	0.0161978	0.0129454	0.0163562	0.0236531	0.0354161	0.0274549	-0.684271	-1.06758	-0.66561	0.194362	1.58067	0.642425	-0.874476	0.0465486	0.999474
ENSG00000104332.11	ENSG00000104332	protein_coding	SFRP1	4182	0.645561	0.540505	0.665175	0.72011	1.44697	1.28684	-0.625044	-0.900211	-0.57367	-0.42978	1.47406	1.05464	-0.861023	0.0168512	0.999474
ENSG00000196739.14	ENSG00000196739	protein_coding	COL27A1	5745	0.954774	0.935944	0.84467	1.30028	1.73965	1.87348	-0.723822	-0.766411	-0.972851	0.05762	1.05139	1.35408	-0.85226	0.00134996	0.999474
ENSG00000204334.7	ENSG00000204334	protein_coding	ERICH2	601	0.78433	1.5956	1.38857	1.49674	2.66332	2.69181	-1.3011	-0.230277	-0.503548	-0.360768	1.17905	1.21665	-0.841983	0.0430869	0.999474
ENSG00000162458.12	ENSG00000162458	protein_coding	FBLIM1	1501	4.11114	8.44231	6.15698	7.16546	15.1896	11.5918	-1.16345	-0.0832749	-0.653226	-0.401715	1.59946	0.702203	-0.841267	0.0282076	0.999474
ENSG00000185338.5	ENSG00000185338	protein_coding	SOCS1	1411	0.151853	0.266997	0.240959	0.388055	0.359691	0.444579	-1.45257	-0.386141	-0.627295	0.735064	0.472366	1.25857	-0.839327	0.0341272	0.999474
ENSG00000112562.18	ENSG00000112562	protein_coding	SMOC2	2283	0.131393	0.120012	0.189539	0.308361	0.307808	0.202462	-0.952481	-1.09051	-0.247287	1.19377	1.18707	-0.0905573	-0.838927	0.0480862	0.999474
ENSG00000104081.13	ENSG00000104081	protein_coding	BMF	1614	0.185855	0.636587	0.593657	0.702727	0.919164	0.756868	-1.8125	0.016682	-0.15754	0.285094	1.16345	0.504814	-0.835653	0.0737108	0.999474
ENSG00000135678.11	ENSG00000135678	protein_coding	CPM	2360	34.4095	41.4899	36.2258	49.9983	80.1153	70.3685	-0.932299	-0.559182	-0.836586	-0.110815	1.47625	0.962627	-0.824848	0.00107316	0.999474
ENSG00000085871.8	ENSG00000085871	protein_coding	MGST2	1019	0.294377	0.268878	0.242657	0.575717	0.421436	0.453603	-0.631002	-0.827858	-1.03029	1.54099	0.349913	0.598248	-0.822338	0.0392404	0.999474
ENSG00000188404.8	ENSG00000188404	protein_coding	SELL	1300	0.527421	1.21187	1.04613	1.14323	2.04211	1.72698	-1.41526	-0.133165	-0.443616	-0.261739	1.42204	0.831746	-0.817944	0.042545	0.999474
ENSG00000136732.15	ENSG00000136732	protein_coding	GYPC	1312	0.555259	0.365455	0.565399	0.924102	0.714152	0.931087	-0.538135	-1.38472	-0.49291	1.10702	0.170575	1.13817	-0.816704	0.022435	0.999474
ENSG00000198768.10	ENSG00000198768	protein_coding	APCDD1L	1807	0.23715	0.227438	0.136839	0.346301	0.345681	0.328879	-0.393623	-0.508654	-1.58179	0.899259	0.891908	0.692899	-0.812414	0.042528	0.999474
ENSG00000197380.10	ENSG00000197380	protein_coding	DACT3	2790	0.215033	0.184131	0.144018	0.266343	0.265866	0.402343	-0.347558	-0.691169	-1.13721	0.222994	0.217686	1.73526	-0.808614	0.0343351	0.999474
ENSG00000166780.10	ENSG00000166780	protein_coding	C16orf45	1108	1.04425	1.17458	1.2832	1.8708	2.64262	1.75806	-0.98252	-0.763499	-0.580968	0.406478	1.70349	0.21702	-0.804444	0.0105813	0.999474
ENSG00000116774.11	ENSG00000116774	protein_coding	OLFML3	1719	0.199432	0.179311	0.251727	0.432285	0.454221	0.26889	-0.834661	-1.00566	-0.390231	1.14425	1.33067	-0.24437	-0.802445	0.0564454	0.999474
ENSG00000101955.14	ENSG00000101955	protein_coding	SRPX	1640	10.8439	19.6302	18.0362	14.1894	41.3732	35.0894	-1.01181	-0.291957	-0.422549	-0.737711	1.48943	0.9746	-0.800654	0.0781733	0.999474
ENSG00000205571.13	ENSG00000205571	protein_coding	SMN2	1005	0.383758	0.272624	0.215283	0.46699	0.582691	0.42707	-0.0573785	-0.891477	-1.32184	0.567309	1.43569	0.2677	-0.790171	0.0638382	0.999474
ENSG00000100003.17	ENSG00000100003	protein_coding	SEC14L2	1623	1.63702	3.08088	2.89469	2.50615	6.03766	5.10596	-1.13916	-0.276527	-0.387763	-0.619897	1.48999	0.933352	-0.786561	0.0599771	0.999474
ENSG00000137266.14	ENSG00000137266	protein_coding	SLC22A23	2775	0.154425	0.123418	0.167073	0.239595	0.239166	0.285542	-0.755721	-1.25311	-0.552837	0.610506	0.603618	1.34755	-0.78334	0.0291273	0.999474
ENSG00000145642.11	ENSG00000145642	protein_coding	FAM159B	698	1.28927	1.1776	1.23988	1.4008	2.46099	2.64883	-0.620443	-0.787959	-0.69453	-0.453145	1.13716	1.41892	-0.780775	0.0340875	0.999474
ENSG00000155093.17	ENSG00000155093	protein_coding	PTPRN2	4464	0.0959967	0.115082	0.145403	0.262839	0.157421	0.207089	-1.10176	-0.792421	-0.300971	1.60248	-0.10618	0.698857	-0.775572	0.0374911	0.999474
ENSG00000167779.7	ENSG00000167779	protein_coding	IGFBP6	913	5.63237	5.10162	5.58586	8.0534	11.4598	8.53421	-0.720688	-0.93775	-0.739707	0.269456	1.66259	0.466096	-0.772773	0.00298471	0.999474
ENSG00000172927.7	ENSG00000172927	protein_coding	MYEOV	1080	2.30136	1.30017	1.40233	3.07813	2.71113	2.29277	0.170411	-1.24689	-1.10227	1.27002	0.750488	0.158243	-0.763484	0.0218934	0.999474
ENSG00000136999.4	ENSG00000136999	protein_coding	NOV	1956	4.90749	4.63999	4.14009	6.03852	8.50264	8.49027	-0.62385	-0.761503	-1.01874	-0.0418441	1.22615	1.21979	-0.760363	0.00230837	0.999474
ENSG00000150687.11	ENSG00000150687	protein_coding	PRSS23	1707	36.4262	66.1493	55.4071	47.9543	127.39	104.908	-1.03164	-0.194133	-0.496817	-0.706811	1.53143	0.897964	-0.756054	0.0631479	0.999474
ENSG00000203837.4	ENSG00000203837	protein_coding	PNLIPRP3	2354	0.109226	0.0872941	0.144432	0.215988	0.182431	0.18233	-0.906186	-1.35389	-0.187497	1.27322	0.588209	0.586148	-0.755073	0.0632899	0.999474
ENSG00000197208.5	ENSG00000197208	protein_coding	SLC22A4	1509	0.653159	0.771667	0.778344	0.751624	1.75927	1.42215	-0.812284	-0.551796	-0.537119	-0.595851	1.61903	0.87802	-0.754001	0.0572016	0.999474
ENSG00000185070.10	ENSG00000185070	protein_coding	FLRT2	4458	0.115351	0.107554	0.152532	0.263192	0.157632	0.222179	-0.888143	-1.01546	-0.281006	1.52602	-0.197713	0.856299	-0.748498	0.0422867	0.999474
ENSG00000131981.15	ENSG00000131981	protein_coding	LGALS3	892	5.81301	10.3667	8.59338	8.63761	19.6952	14.6943	-1.08705	-0.18491	-0.53622	-0.527458	1.66319	0.672442	-0.747122	0.0455691	0.999474
ENSG00000140853.15	ENSG00000140853	protein_coding	NLRC5	4178	0.615408	1.33616	1.08009	1.07652	1.95295	2.0546	-1.32518	-0.0295867	-0.489882	-0.496309	1.07912	1.26184	-0.746903	0.0495711	0.999474
ENSG00000069011.15	ENSG00000069011	protein_coding	PITX1	1089	4.44663	3.30219	3.34913	5.74625	6.30954	6.06351	-0.311521	-1.15453	-1.11996	0.645793	1.06073	0.879495	-0.746178	0.00287872	0.999474
ENSG00000197826.11	ENSG00000197826	protein_coding	C4orf22	1062	0.282458	0.515983	0.261936	0.478752	0.6617	0.590679	-1.12574	0.312433	-1.25212	0.0831465	1.20983	0.772447	-0.742524	0.0720977	0.999474
ENSG00000250305.8	ENSG00000250305	protein_coding	KIAA1456	2821	0.182288	0.327794	0.262957	0.3466	0.553567	0.409626	-1.29396	-0.151844	-0.660764	-0.00422533	1.62031	0.490478	-0.7385	0.0419672	0.999474
ENSG00000184922.13	ENSG00000184922	protein_coding	FMNL1	2698	3.28783	5.10298	5.2927	5.30556	8.465	9.17786	-1.25373	-0.446021	-0.361601	-0.355879	1.05001	1.36722	-0.734921	0.0158196	0.999474
ENSG00000135919.12	ENSG00000135919	protein_coding	SERPINE2	1852	5.50702	4.08688	4.78981	7.75028	7.73639	7.84393	-0.459548	-1.29764	-0.882809	0.864309	0.856112	0.91958	-0.729829	0.00113327	0.999474
ENSG00000163508.12	ENSG00000163508	protein_coding	EOMES	2765	0.619934	1.02807	0.894277	0.919412	1.80729	1.5881	-1.14764	-0.2519	-0.545537	-0.490372	1.45825	0.977198	-0.727235	0.0395498	0.999474
ENSG00000188643.10	ENSG00000188643	protein_coding	S100A16	961	28.6281	46.8643	43.259	38.2557	97.5398	71.0819	-1.0066	-0.290757	-0.432281	-0.628676	1.69844	0.659871	-0.723	0.0576879	0.999474
ENSG00000179913.10	ENSG00000179913	protein_coding	B3GNT3	1293	0.463992	0.397313	0.573707	0.725947	0.75484	0.868166	-0.913665	-1.27919	-0.312216	0.522351	0.680738	1.30198	-0.719621	0.0278234	0.999474
ENSG00000115556.13	ENSG00000115556	protein_coding	PLCD4	2361	0.453758	0.710788	0.392738	0.712303	1.00867	0.783095	-0.989432	0.150309	-1.26001	0.157025	1.47118	0.470935	-0.716883	0.033621	0.999474
ENSG00000135114.12	ENSG00000135114	protein_coding	OASL	2004	0.213837	0.1709	0.246774	0.25371	0.467549	0.345974	-0.645858	-1.04609	-0.338836	-0.274181	1.71911	0.585857	-0.715969	0.0748632	0.999474
ENSG00000038427.15	ENSG00000038427	protein_coding	VCAN	6228	7.20408	8.66658	9.68743	11.6238	12.5809	17.9551	-1.07318	-0.688706	-0.420336	0.0887305	0.340331	1.75316	-0.712038	0.00250938	0.999474
ENSG00000077264.14	ENSG00000077264	protein_coding	PAK3	2871	0.164187	0.214723	0.172252	0.258829	0.299159	0.344993	-1.08778	-0.384541	-0.975555	0.229209	0.790432	1.42823	-0.709894	0.0328245	0.999474
ENSG00000116132.11	ENSG00000116132	protein_coding	PRRX1	1742	19.5323	17.9106	18.9319	23.4617	34.3564	34.3615	-0.681423	-0.892842	-0.759699	-0.169132	1.25121	1.25188	-0.70721	0.00217826	0.999474
ENSG00000198732.10	ENSG00000198732	protein_coding	SMOC1	2128	0.886057	0.38626	0.493838	0.974084	0.807224	0.837808	0.661152	-1.46828	-1.00993	1.0362	0.325278	0.455582	-0.703786	0.0561944	0.999474
ENSG00000137501.17	ENSG00000137501	protein_coding	SYTL2	3120	5.10939	9.5171	8.23235	7.13263	16.7548	14.6772	-1.13165	-0.158927	-0.442456	-0.685148	1.43834	0.979845	-0.702617	0.0681766	0.999474
ENSG00000116285.12	ENSG00000116285	protein_coding	ERRFI1	1511	149.376	130.443	113.876	144.173	283.204	227.156	-0.383984	-0.670997	-0.922144	-0.462858	1.64483	0.795154	-0.698325	0.0173661	0.999474
ENSG00000187634.11	ENSG00000187634	protein_coding	SAMD11	2059	0.270562	0.548906	0.390296	0.569845	0.872197	0.545186	-1.29195	0.0791788	-0.702137	0.182329	1.67172	0.0608557	-0.69655	0.0643754	0.999474
ENSG00000205683.11	ENSG00000205683	protein_coding	DPF3	2600	0.659276	0.671795	0.55873	0.752123	1.27632	1.05397	-0.612017	-0.566793	-0.97522	-0.276625	1.61693	0.813728	-0.694768	0.0237296	0.999474
ENSG00000117069.14	ENSG00000117069	protein_coding	ST6GALNAC5	1884	0.47766	0.654428	0.689042	0.664295	1.32621	1.06898	-1.05761	-0.500836	-0.391811	-0.469756	1.6151	0.804908	-0.693597	0.0532634	0.999474
ENSG00000168077.13	ENSG00000168077	protein_coding	SCARA3	2710	0.426948	0.265393	0.387781	0.663866	0.518617	0.523867	-0.274495	-1.45818	-0.561464	1.46138	0.397148	0.43562	-0.69192	0.0344034	0.999474
ENSG00000065618.18	ENSG00000065618	protein_coding	COL17A1	4438	3.09955	1.91384	1.69934	3.18135	4.06413	2.98318	0.314098	-1.03537	-1.27949	0.407203	1.4119	0.181658	-0.680275	0.0238821	0.999474
ENSG00000159231.5	ENSG00000159231	protein_coding	CBR3	1169	5.60864	9.55088	8.85743	8.16333	16.598	14.6298	-1.18757	-0.243562	-0.409616	-0.575824	1.44394	0.972634	-0.680247	0.0469317	0.999474
ENSG00000124678.17	ENSG00000124678	protein_coding	TCP11	1417	1.08871	0.990955	0.981567	2.12526	1.32247	1.51449	-0.566953	-0.789958	-0.811376	1.79766	-0.0337076	0.404337	-0.680033	0.0224906	0.999474
ENSG00000164520.11	ENSG00000164520	protein_coding	RAET1E	1037	5.04152	7.66213	6.05055	7.27898	13.2895	9.96524	-1.06064	-0.184686	-0.723369	-0.312755	1.69631	0.585145	-0.678526	0.0234088	0.999474
ENSG00000106070.18	ENSG00000106070	protein_coding	GRB10	3089	0.430055	0.47675	0.520311	0.822977	0.682479	0.780238	-1.13898	-0.857201	-0.594337	1.23208	0.384255	0.974178	-0.676398	0.00805375	0.999474
ENSG00000164483.16	ENSG00000164483	protein_coding	SAMD3	1624	2.24292	4.89263	3.84452	4.09407	7.23592	6.01766	-1.41504	0.0978283	-0.500594	-0.358115	1.43575	0.740177	-0.672983	0.0506958	0.999474
ENSG00000104237.8	ENSG00000104237	protein_coding	RP1	4311	0.954275	1.12016	1.24752	1.06145	2.427	2.06014	-0.857431	-0.586064	-0.377722	-0.682108	1.55173	0.951596	-0.669305	0.0581104	0.999474
ENSG00000171310.10	ENSG00000171310	protein_coding	CHST11	2677	3.20156	4.96391	4.14499	5.20108	7.04388	7.16556	-1.32518	-0.205218	-0.725637	-0.0544916	1.1166	1.19393	-0.665212	0.00639907	0.999474
ENSG00000100558.8	ENSG00000100558	protein_coding	PLEK2	861	39.6178	41.7265	39.2728	48.5587	79.0781	64.958	-0.770549	-0.641428	-0.791677	-0.223086	1.64567	0.78107	-0.659754	0.00482115	0.999474
ENSG00000184408.9	ENSG00000184408	protein_coding	KCND2	2596	0.148566	0.171506	0.202405	0.256116	0.255657	0.317949	-1.22164	-0.856742	-0.365237	0.489121	0.48182	1.47268	-0.656081	0.0509993	0.999474
ENSG00000107295.9	ENSG00000107295	protein_coding	SH3GL2	2149	1.09675	2.23117	1.59648	2.05653	2.57968	2.91904	-1.48981	0.229151	-0.732573	-0.0354766	0.757241	1.27147	-0.653363	0.0299959	0.999474
ENSG00000085063.15	ENSG00000085063	protein_coding	CD59	1386	206.628	174.874	154.141	230.289	323.195	284.756	-0.344768	-0.834535	-1.15433	0.0201774	1.45318	0.860281	-0.652905	0.00346596	0.999474
ENSG00000103044.10	ENSG00000103044	protein_coding	HAS3	1931	1.06522	1.50757	1.05643	1.35702	1.96111	2.35949	-0.937949	-0.0841048	-0.954926	-0.37471	0.791355	1.56033	-0.645256	0.0342742	0.999474
ENSG00000134955.11	ENSG00000134955	protein_coding	SLC37A2	2764	0.248063	0.210645	0.335475	0.311298	0.536734	0.406128	-0.79391	-1.11222	-0.0503201	-0.255986	1.66173	0.550704	-0.638126	0.0776718	0.999474
ENSG00000132639.12	ENSG00000132639	protein_coding	SNAP25	1650	1.76606	2.49079	1.9669	2.29922	3.57278	3.88186	-1.03364	-0.198394	-0.802175	-0.419183	1.04859	1.40481	-0.637513	0.0269136	0.999474
ENSG00000075618.17	ENSG00000075618	protein_coding	FSCN1	1434	152.047	255.955	249.94	203.325	449.944	385.023	-1.1585	-0.237186	-0.290519	-0.70384	1.48283	0.907212	-0.629132	0.0672888	0.999474
ENSG00000154529.14	ENSG00000154529	protein_coding	CNTNAP3B	3971	0.194246	0.24149	0.295775	0.334866	0.353929	0.440654	-1.33114	-0.788603	-0.165199	0.283722	0.502635	1.49858	-0.62581	0.0340979	0.999474
ENSG00000178860.8	ENSG00000178860	protein_coding	MSC	946	2.40085	1.95498	2.58115	3.10072	4.08561	3.42024	-0.680172	-1.25995	-0.445724	0.229888	1.51058	0.645379	-0.620479	0.0169998	0.999474
ENSG00000178882.14	ENSG00000178882	protein_coding	FAM101A	1678	52.3276	97.8059	70.3084	73.8389	161.536	107.606	-1.07601	0.100987	-0.610657	-0.519287	1.75034	0.354628	-0.617745	0.0683602	0.999474
ENSG00000115226.9	ENSG00000115226	protein_coding	FNDC4	1388	0.524856	0.863612	0.623513	1.04257	1.29384	0.808745	-1.19457	0.0145963	-0.842421	0.653369	1.55028	-0.181249	-0.617421	0.0674732	0.999474
ENSG00000170485.16	ENSG00000170485	protein_coding	NPAS2	2503	0.736187	0.643098	0.666822	1.06253	1.04503	0.989288	-0.617952	-1.09347	-0.972284	1.04908	0.959678	0.674952	-0.612999	0.0110073	0.999474
ENSG00000169499.14	ENSG00000169499	protein_coding	PLEKHA2	2542	2.17468	3.65119	3.13705	3.01559	5.88215	4.97445	-1.18757	-0.112604	-0.486917	-0.575343	1.51164	0.850793	-0.602217	0.057704	0.999474
ENSG00000145920.14	ENSG00000145920	protein_coding	CPLX2	1169	0.32992	0.380863	0.370161	0.501844	0.500945	0.649584	-1.05798	-0.628977	-0.719101	0.389828	0.382254	1.63398	-0.601482	0.071611	0.999474
ENSG00000146352.12	ENSG00000146352	protein_coding	CLVS2	6882	1.0212	1.21925	1.22161	1.30141	1.84366	2.14445	-1.00444	-0.549639	-0.544218	-0.360967	0.884274	1.57499	-0.598328	0.0150098	0.999474
ENSG00000272398.5	ENSG00000272398	protein_coding	CD24	1109	1.77749	1.88382	2.00668	2.92711	2.67544	2.94731	-1.09718	-0.900171	-0.672519	1.03292	0.566607	1.07035	-0.597741	0.00738365	0.999474
ENSG00000103647.12	ENSG00000103647	protein_coding	CORO2B	3519	2.30156	3.29929	3.54846	3.08971	5.61364	5.3666	-1.18364	-0.430633	-0.242583	-0.588808	1.31606	1.12961	-0.593598	0.0461496	0.999474
ENSG00000162951.10	ENSG00000162951	protein_coding	LRRTM1	2026	0.169212	0.219758	0.244094	0.308868	0.308314	0.342217	-1.46971	-0.697478	-0.325666	0.663934	0.655477	1.17344	-0.589642	0.075618	0.999474
ENSG00000152137.6	ENSG00000152137	protein_coding	HSPB8	1093	0.627307	0.532683	0.480735	0.894565	0.821525	0.724959	-0.325784	-0.907553	-1.22694	1.31737	0.868307	0.274597	-0.58535	0.0657683	0.999474
