# Supplementary material for: LncRNA SLCO4A1-AS1 suppresses lung cancer progression by sequestering the TOX4-NTSR1 signaling axis
Source: J Biomed Sci. 2023 Sep 19;30:80. doi: 10.1186/s12929-023-00973-9 (PMC10507979; doi:10.1186/s12929-023-00973-9)
Supplement: Supplementary file 7 — Additional file 7: Table S7. Protein coding genes showing differential expression in H1299-mock versus H1299-TOX4 lung cancer cells. [file 12929_2023_973_MOESM7_ESM.xlsx]

## Sheet: Table S7
Table S7. Protein coding genes showing differential expression in H1299-mock versus H1299-TOX4 lung cancer cells
Gene Information					TPM (transcripts per million)						Scaled expression						TOX4 vs. Mock
Row.names	gene_id	gene_type	gene_name	Length	TOX4_p3	TOX4_p4	TOX4_p5	mock_p3	mock_p4	mock_p5	TOX4_p3	TOX4_p4	TOX4_p5	mock_p3	mock_p4	mock_p5	logFC	P.Value	adj.P.Val
ENSG00000092203.13	ENSG00000092203	protein_coding	TOX4	2364	439.48	467.796	474.246	42.8361	42.8185	42.6355	0.8199	0.943493	0.971649	-0.911363	-0.91144	-0.912239	3.44033	1.22225e-19	2.34964e-15
ENSG00000184361.12	ENSG00000184361	protein_coding	SPATA32	1540	0.180866	0.398398	0.338038	0.06779	0	0.0347944	0.0654841	1.37417	1.01104	-0.614789	-1.02262	-0.813292	2.72972	0.00130977	0.0332177
ENSG00000101188.4	ENSG00000101188	protein_coding	NTSR1	3625	1.13718	2.27837	0.90473	0.446385	0.818162	0.487793	0.185916	1.88214	-0.159598	-0.840869	-0.28827	-0.779322	1.29578	3.92087e-05	0.00613492
ENSG00000109255.11	ENSG00000109255	protein_coding	NMU	660	3.79818	3.28934	3.94378	1.58177	1.91398	1.29899	0.987313	0.554407	1.11118	-0.89832	-0.615686	-1.13889	1.1945	0.000697194	0.0227055
ENSG00000187908.17	ENSG00000187908	protein_coding	DMBT1	7304	1.2203	1.31168	1.61077	0.678921	0.639163	0.689599	0.475007	0.697356	1.42507	-0.842226	-0.93896	-0.816244	1.05112	4.18482e-06	0.00191545
ENSG00000169247.12	ENSG00000169247	protein_coding	SH3TC2	3827	3.79918	4.46421	2.89739	2.15504	1.85133	1.45614	0.875999	1.44235	0.108024	-0.524182	-0.782822	-1.11937	1.04403	7.23648e-07	0.000535054
ENSG00000033122.18	ENSG00000033122	protein_coding	LRRC7	3633	1.19601	1.09121	1.20365	0.689655	0.529122	0.501468	0.986478	0.670784	1.00948	-0.538776	-1.02233	-1.10563	1.02744	0.000145019	0.0103725
ENSG00000135324.5	ENSG00000135324	protein_coding	MRAP2	2153	1.65593	2.58662	1.45075	0.848555	1.09693	0.846183	0.366357	1.77661	0.0554467	-0.85706	-0.480703	-0.860654	1.02738	0.000338498	0.0151691
ENSG00000180044.5	ENSG00000180044	protein_coding	C3orf80	1646	3.85818	2.23645	3.63709	1.90273	1.56827	1.56258	1.35698	-0.217959	1.14227	-0.542047	-0.866856	-0.872389	0.953143	0.000155399	0.0106313
ENSG00000164484.11	ENSG00000164484	protein_coding	TMEM200A	3578	18.6986	21.8167	15.1314	10.0224	10.346	8.68595	0.860397	1.44593	0.190519	-0.768881	-0.708114	-1.01985	0.947475	1.56698e-09	5.05029e-06
ENSG00000188483.7	ENSG00000188483	protein_coding	IER5L	2711	4.82887	9.40066	6.77847	3.36949	3.64667	4.09139	-0.224842	1.7379	0.612153	-0.851377	-0.732381	-0.541457	0.924739	2.416e-05	0.00494097
ENSG00000125148.6	ENSG00000125148	protein_coding	MT2A	640	836.732	784.835	774.035	461.628	421.362	401.875	1.0904	0.837006	0.784276	-0.741106	-0.937716	-1.03286	0.912934	5.06252e-12	3.24406e-08
ENSG00000163235.15	ENSG00000163235	protein_coding	TGFA	1264	48.9196	51.6007	47.3628	27.5445	25.1585	26.6221	0.876201	1.08876	0.752769	-0.818477	-1.00764	-0.891608	0.911456	1.83895e-09	5.05029e-06
ENSG00000136944.17	ENSG00000136944	protein_coding	LMX1B	3525	0.758559	0.615875	0.856555	0.488665	0.280457	0.456028	0.864341	0.188708	1.32837	-0.41366	-1.39956	-0.568199	0.870292	0.00258564	0.0498059
ENSG00000078053.16	ENSG00000078053	protein_coding	AMPH	2231	7.11627	7.48855	5.95014	4.25822	3.59424	3.55461	1.01466	1.22577	0.353366	-0.606087	-0.982618	-1.00509	0.862916	2.8254e-06	0.00135789
ENSG00000164483.16	ENSG00000164483	protein_coding	SAMD3	1624	5.21393	4.6788	4.5198	2.5392	3.1114	2.40861	1.21784	0.774095	0.642253	-1.00013	-0.525645	-1.10842	0.846675	0.000107555	0.00919667
ENSG00000274267.1	ENSG00000274267	protein_coding	HIST1H3B	411	7.86128	9.30117	3.79984	4.82612	4.40987	2.47709	0.930677	1.48548	-0.634242	-0.238807	-0.399193	-1.14392	0.843529	0.00212637	0.0446574
ENSG00000143786.7	ENSG00000143786	protein_coding	CNIH3	923	3.74194	4.29509	3.04564	2.31867	2.02316	1.91576	0.873915	1.44135	0.159617	-0.586142	-0.889283	-0.999457	0.830417	0.00174027	0.0394517
ENSG00000065618.18	ENSG00000065618	protein_coding	COL17A1	4438	2.97487	1.9567	2.13487	1.59959	1.15093	1.31604	1.68974	0.15277	0.421715	-0.386312	-1.06358	-0.814339	0.808889	1.60496e-05	0.0040367
ENSG00000180537.12	ENSG00000180537	protein_coding	RNF182	2125	3.19822	2.55407	2.86624	1.7686	1.86092	1.36165	1.30431	0.400842	0.838691	-0.700847	-0.571365	-1.27163	0.79627	0.000424446	0.0168983
ENSG00000143847.15	ENSG00000143847	protein_coding	PPFIA4	4883	0.844214	0.947182	0.788917	0.51311	0.50615	0.504778	0.802996	1.31927	0.525747	-0.857112	-0.89201	-0.898887	0.766253	0.00155249	0.0369904
ENSG00000155090.14	ENSG00000155090	protein_coding	KLF10	3378	53.6948	43.0454	50.4089	30.5803	29.4938	27.2675	1.27061	0.344636	0.984905	-0.73921	-0.833683	-1.02726	0.762184	6.88292e-09	1.20288e-05
ENSG00000186326.3	ENSG00000186326	protein_coding	RGS9BP	2894	1.73241	2.87017	2.26651	1.20846	1.40439	1.46271	-0.145563	1.66055	0.702285	-0.977299	-0.66628	-0.573696	0.758015	0.000851519	0.0252617
ENSG00000167889.12	ENSG00000167889	protein_coding	MGAT5B	3389	7.61056	8.10486	7.69578	5.28298	3.92191	4.79072	0.772523	1.05002	0.820363	-0.534156	-1.29824	-0.810503	0.75765	2.47354e-06	0.00123723
ENSG00000011028.13	ENSG00000011028	protein_coding	MRC2	3779	6.6335	9.30408	6.11635	5.15215	5.07227	3.06271	0.358742	1.64761	0.109156	-0.356187	-0.394738	-1.36458	0.747053	5.10139e-06	0.00213194
ENSG00000187123.14	ENSG00000187123	protein_coding	LYPD6	2156	9.01745	9.23757	8.2095	5.25372	5.52795	5.29371	0.998837	1.1129	0.580143	-0.951573	-0.809463	-0.930849	0.730532	4.53641e-06	0.00202809
ENSG00000082126.17	ENSG00000082126	protein_coding	MPP4	2153	7.11535	6.57615	4.76331	4.21853	3.852	3.18563	1.38383	1.03895	-0.120581	-0.46903	-0.703471	-1.12969	0.726215	1.76862e-05	0.0041755
ENSG00000128805.14	ENSG00000128805	protein_coding	ARHGAP22	2002	2.47647	2.5224	3.09435	1.3558	1.56374	2.00737	0.469581	0.539959	1.41637	-1.24765	-0.929021	-0.249238	0.722068	0.00149968	0.0363555
ENSG00000129038.15	ENSG00000129038	protein_coding	LOXL1	1827	12.9281	13.3551	10.2292	7.97117	7.75594	6.62826	1.09935	1.24995	0.147409	-0.649046	-0.724958	-1.12271	0.720839	1.76883e-06	0.000971542
ENSG00000101265.15	ENSG00000101265	protein_coding	RASSF2	5313	1.15335	1.52786	1.12679	1.01194	0.723622	0.605119	0.388709	1.52099	0.308427	-0.0388271	-0.910511	-1.26879	0.719797	0.00128744	0.0328246
ENSG00000164520.11	ENSG00000164520	protein_coding	RAET1E	1037	6.60745	7.14521	5.27105	4.22821	4.1841	3.35865	0.989537	1.35031	0.0929853	-0.606623	-0.636218	-1.18999	0.703216	0.00047474	0.0180721
ENSG00000225968.7	ENSG00000225968	protein_coding	ELFN1	3803	2.43158	3.47477	2.34076	1.75687	2.09409	1.28217	0.272105	1.68051	0.149479	-0.638827	-0.183547	-1.27973	0.695937	0.000145954	0.0103725
ENSG00000197415.11	ENSG00000197415	protein_coding	VEPH1	1987	9.81245	9.23945	6.7856	5.09636	5.9152	5.23159	1.36911	1.08883	-0.111446	-0.937724	-0.537195	-0.871579	0.679808	6.76448e-05	0.00774699
ENSG00000106537.7	ENSG00000106537	protein_coding	TSPAN13	1399	8.32216	9.17583	7.18168	5.29818	5.73177	4.51954	0.886274	1.35408	0.261296	-0.770855	-0.53325	-1.19755	0.677941	7.06015e-05	0.00775567
ENSG00000103647.12	ENSG00000103647	protein_coding	CORO2B	3519	3.451	3.71496	2.84033	2.52166	2.10702	1.70541	0.94197	1.28371	0.151383	-0.261176	-0.797977	-1.31791	0.675436	7.56549e-05	0.00794748
ENSG00000137834.14	ENSG00000137834	protein_coding	SMAD6	1866	3.13462	2.85799	2.59452	2.18192	1.67771	1.57936	1.25796	0.821303	0.405417	-0.245878	-1.04178	-1.19703	0.672111	0.00117108	0.0306297
ENSG00000133101.9	ENSG00000133101	protein_coding	CCNA1	1771	4.43515	3.9973	4.05646	3.09476	2.48099	2.35997	1.17065	0.673519	0.740685	-0.35123	-1.04811	-1.18552	0.667238	0.000418392	0.0167566
ENSG00000149218.4	ENSG00000149218	protein_coding	ENDOD1	4687	1.66395	1.47012	1.66603	1.20278	1.13666	0.720237	0.969167	0.438483	0.974859	-0.293456	-0.474476	-1.61458	0.663154	0.00147715	0.0359592
ENSG00000198963.10	ENSG00000198963	protein_coding	RORB	6273	0.923561	0.955482	0.896262	0.68233	0.525327	0.563765	0.866235	1.03304	0.723586	-0.394298	-1.21471	-1.01385	0.660669	0.00139446	0.0347946
ENSG00000117472.9	ENSG00000117472	protein_coding	TSPAN1	986	7.85317	8.04131	6.17725	4.87043	5.29176	3.96712	1.10594	1.22028	0.0873641	-0.706886	-0.450812	-1.25589	0.654059	0.000592146	0.0206596
ENSG00000137962.12	ENSG00000137962	protein_coding	ARHGAP29	4726	9.22944	8.63807	7.51237	6.33978	4.76479	5.22681	1.25457	0.928821	0.308743	-0.337166	-1.20474	-0.950235	0.652495	8.65783e-07	0.000616437
ENSG00000214357.8	ENSG00000214357	protein_coding	NEURL1B	3194	2.24989	2.82223	2.11882	1.69963	1.80554	1.12401	0.488286	1.48683	0.25961	-0.471745	-0.286962	-1.47602	0.64904	0.000786985	0.0241561
ENSG00000082482.13	ENSG00000082482	protein_coding	KCNK2	1477	3.69618	4.60125	4.37046	2.89794	2.49142	2.79344	0.250812	1.2777	1.01585	-0.654855	-1.11608	-0.773416	0.64098	0.00206432	0.0437536
ENSG00000184613.10	ENSG00000184613	protein_coding	NELL2	2532	14.0807	14.2591	14.7826	9.83356	9.08874	9.16334	0.799609	0.864085	1.05328	-0.735203	-1.00436	-0.977405	0.631202	6.51547e-07	0.000501014
ENSG00000018236.14	ENSG00000018236	protein_coding	CNTN1	3427	7.11979	10.7968	6.97244	5.68134	5.88173	4.62815	0.127587	1.84556	0.0587424	-0.544483	-0.450855	-1.03655	0.631111	2.12773e-05	0.00461161
ENSG00000125398.6	ENSG00000125398	protein_coding	SOX9	3928	10.4095	20.5456	10.6687	8.33206	11.4096	7.24357	-0.216791	1.92638	-0.161999	-0.656057	-0.00532934	-0.886208	0.622341	5.38595e-06	0.00220297
ENSG00000134531.9	ENSG00000134531	protein_coding	EMP1	1398	204.218	248.06	168.127	140.278	143.75	121.617	0.702469	1.62983	-0.0609497	-0.650017	-0.576574	-1.04476	0.614207	4.49553e-08	5.76147e-05
ENSG00000228594.3	ENSG00000228594	protein_coding	C1orf233	2085	3.33973	3.57639	3.54543	2.40337	1.79125	2.74984	0.612428	0.942792	0.899567	-0.69465	-1.54913	-0.211011	0.605611	0.00253641	0.0493022
ENSG00000177685.16	ENSG00000177685	protein_coding	EFCAB4A	1346	23.5077	27.4894	18.6031	15.5509	15.873	14.7294	0.820599	1.59569	-0.134146	-0.728309	-0.665614	-0.888217	0.604097	1.47141e-05	0.00387485
ENSG00000026025.15	ENSG00000026025	protein_coding	VIM	1730	3409.89	3901.24	3113.18	2242.81	2452.74	2220.92	0.750148	1.45928	0.321919	-0.934247	-0.631266	-0.965834	0.599824	4.26869e-09	1.02577e-05
ENSG00000079931.14	ENSG00000079931	protein_coding	MOXD1	2546	8.40195	10.2323	7.93341	5.9456	6.29909	5.45093	0.565234	1.57486	0.306788	-0.789672	-0.594688	-1.06253	0.598343	1.51891e-05	0.00394587
ENSG00000134013.15	ENSG00000134013	protein_coding	LOXL2	1391	270.284	292.669	266.39	196.034	180.72	176.159	0.772194	1.20534	0.696848	-0.664492	-0.96081	-1.04908	0.597999	5.71929e-09	1.20288e-05
ENSG00000249992.1	ENSG00000249992	protein_coding	TMEM158	1813	49.4385	89.1833	46.7171	36.1328	52.1056	34.0474	-0.091891	1.90136	-0.228373	-0.759188	0.0418643	-0.863774	0.589826	4.31172e-07	0.000394707
ENSG00000138347.15	ENSG00000138347	protein_coding	MYPN	5331	12.4663	14.5099	15.5363	8.80252	9.59168	10.0814	0.228662	0.964568	1.33419	-1.09071	-0.806533	-0.63017	0.587925	7.82592e-08	9.40284e-05
